# Supplementary material for: Proteome-wide dataset supporting functional study of tyrosine kinases in breast cancer
Source: Data Brief. 2016 Mar 14;7:740–6. doi: 10.1016/j.dib.2016.03.024 (PMC4804227; doi:10.1016/j.dib.2016.03.024)
Supplement: Supplementary file 2 — Supplementary material [file mmc2.zip]

Archive with 1 entries (1 files):
- Zhang et al figures and supplementary files.rar
